# Supplementary material for: Effects of Navigated rTMS on Post-Stroke Upper-Limb Function: A Systematic Review and Meta-Analysis of Randomized Controlled Trials
Source: Brain Sci. 2025 Nov 20;15(11):1247. doi: 10.3390/brainsci15111247 (PMC12651946; doi:10.3390/brainsci15111247)
Supplement: Supplementary file 1 [file brainsci-15-01247-s001.zip]

Archive with 1 entries (1 files):
- brainsci-3967630-supplementary.pdf
